# Supplementary material for: Ecological traits of the world’s primates
Source: Sci Data. 2019 May 13;6:55. doi: 10.1038/s41597-019-0059-9 (PMC6513815; doi:10.1038/s41597-019-0059-9)
Supplement: Supplementary file 1 — Download metadata file [file 41597_2019_59_MOESM1_ESM.zip]

Archive with 3 entries (3 files):
- s_Carmen434B_study.txt
- a_Carmen434B_assay.txt
- i_Investigation.txt
