# Supplementary material for: Ecological traits of the world’s primates
Source: Sci Data. 2019 May 13;6:55. doi: 10.1038/s41597-019-0059-9 (PMC6513815; doi:10.1038/s41597-019-0059-9)
Supplement: Supplementary file 1 — Download metadata file [file 41597_2019_59_MOESM1_ESM.zip › s_Carmen434B_study.txt]

Source Name	Characteristics[organism]	Term Source REF	Term Accession Number	Protocol REF	Sample Name	Factor Value[species]	Factor Value[geographic realm]
Scientific literature	Primates	NCBITaxon	NCBITaxon:9443	literature search	Primate literature 1941-2018		
