# Supplementary material for: Ecological traits of the world’s primates
Source: Sci Data. 2019 May 13;6:55. doi: 10.1038/s41597-019-0059-9 (PMC6513815; doi:10.1038/s41597-019-0059-9)
Supplement: Supplementary file 1 — Download metadata file [file 41597_2019_59_MOESM1_ESM.zip › a_Carmen434B_assay.txt]

Sample Name	Protocol REF	Assay Name	Raw Data File	Comment[Data Repository]	Comment[Data Record Accession]	Comment[Data Record URI]
Primate literature 1941-2018	database compilation	HomeRange	HomeRange.csv	Zenodo	doi:10.5281/zenodo.2600338	http://doi.org/10.5281/zenodo.2600338
Primate literature 1941-2018	database compilation	Locomotion	Locomotion.csv	Zenodo	doi:10.5281/zenodo.2600338	http://doi.org/10.5281/zenodo.2600338
Primate literature 1941-2018	database compilation	DielActivity	DielActivity.csv	Zenodo	doi:10.5281/zenodo.2600338	http://doi.org/10.5281/zenodo.2600338
Primate literature 1941-2018	database compilation	TrophicGuild	TrophicGuild.csv	Zenodo	doi:10.5281/zenodo.2600338	http://doi.org/10.5281/zenodo.2600338
Primate literature 1941-2018	database compilation	BodyMass	BodyMass.csv	Zenodo	doi:10.5281/zenodo.2600338	http://doi.org/10.5281/zenodo.2600338
Primate literature 1941-2018	database compilation	Habitat	Habitat.csv	Zenodo	doi:10.5281/zenodo.2600338	http://doi.org/10.5281/zenodo.2600338
Primate literature 1941-2018	database compilation	IUCN_Poptrend_Realm	IUCN_Poptrend_Realm.csv	Zenodo	doi:10.5281/zenodo.2600338	http://doi.org/10.5281/zenodo.2600338
Primate literature 1941-2018	database compilation	References	References.docx	Zenodo	doi:10.5281/zenodo.2600338	http://doi.org/10.5281/zenodo.2600338
