# Supplementary material for: Ecological traits of the world’s primates
Source: Sci Data. 2019 May 13;6:55. doi: 10.1038/s41597-019-0059-9 (PMC6513815; doi:10.1038/s41597-019-0059-9)
Supplement: Supplementary file 1 — Download metadata file [file 41597_2019_59_MOESM1_ESM.zip › i_Investigation.txt]

# Investigation File generated for Scientific Data with Investigation File Authoring Tool version 0.1.0 on 12/04/2019 - This metadata file is CC0
ONTOLOGY SOURCE REFERENCE
Term Source Name	NCBITaxon	OBI	ERO	NCIT
Term Source File	http://data.bioontology.org/ontologies/NCBITAXON	http://data.bioontology.org/ontologies/OBI	http://data.bioontology.org/ontologies/ERO	http://data.bioontology.org/ontologies/NCIT
Term Source Version	2016AB	2014-08-18	2013-08-02	17.06d
Term Source Description	National Center for Biotechnology Information (NCBI) Organismal Classification	Ontology for Biomedical Investigations	Eagle-I Research Resource Ontology	National Cancer Institute Thesaurus
INVESTIGATION
Investigation Identifier
Investigation Title
Investigation Description
Investigation Submission Date
Investigation Public Release Date
INVESTIGATION PUBLICATIONS
Investigation PubMed ID
Investigation Publication DOI
Investigation Publication Author List
Investigation Publication Title
Investigation Publication Status
Investigation Publication Status Term Accession Number
Investigation Publication Status Term Source REF
INVESTIGATION CONTACTS
Investigation Person Last Name
Investigation Person Mid Initials
Investigation Person First Name
Investigation Person Address
Investigation Person Phone
Investigation Person Fax
Investigation Person Email
Investigation Person Affiliation
Investigation Person Roles
Investigation Person Roles Term Accession Number
Investigation Person Roles Term Source REF
STUDY
Study Identifier	10.1038/s41597-019-0059-9
Study Title	Ecological traits of the world’s primates
Study Submission Date	10/08/2018
Study Public Release Date	13/05/2019
Study Description	https://www.nature.com/articles/s41597-019-0059-9
Study File Name	s_Carmen434B_study.txt
Comment[Subject Keywords]	""
Comment[Manuscript Licence]	CC BY-4.0
Comment[Experimental Metadata Licence]	CC0
Comment[Supplementary Information File Name]
Comment[Supplementary Information File Type]
Comment[Supplementary Information File URL]
Comment[Data Repository]	Zenodo
Comment[Data Record Accession]	doi:10.5281/zenodo.2600338
Comment[Data Record URI]	http://doi.org/10.5281/zenodo.2600338
STUDY DESIGN DESCRIPTORS
Study Design Type	species comparison design	data integration objective	biodiversity assessment objective
Study Design Type Term Accession Number	OBI:0001310	ERO:0100092	OBI:0001969
Study Design Type Term Source REF	OBI	ERO	OBI
STUDY PUBLICATIONS
Study PubMed ID	""
Study Publication DOI	doi:10.1038/s41467-018-08139-0 
Study Publication Author List	""
Study Publication Title	""
Study Publication Status	published
Study Publication Status Term Accession Number	
Study Publication Status Term Source REF	
STUDY FACTORS
Study Factor Name	geographic realm	species
Study Factor Type	geographic location	Species
Study Factor Type Term Accession Number	GAZ:00000448	NCIT:C45293
Study Factor Type Term Source REF	OBI	NCIT
STUDY ASSAYS
Study Assay Measurement Type	Ecology
Study Assay Measurement Type Term Accession Number	NCIT:C16526
Study Assay Measurement Type Term Source REF	NCIT
Study Assay Technology Type	digital curation
Study Assay Technology Type Term Accession Number	OBI:0302914
Study Assay Technology Type Term Source REF	OBI
Study Assay Technology Platform	""
Study Assay File Name	a_Carmen434B_assay.txt
STUDY PROTOCOLS
Study Protocol Name	literature search	database compilation
Study Protocol Type	information acquisition	digital curation
Study Protocol Type Term Accession Number	OBI:0600013	OBI:0302914
Study Protocol Type Term Source REF	OBI	OBI
Study Protocol Description		
Study Protocol URI	""	""
Study Protocol Version		
Study Protocol Parameters Name	""	""
Study Protocol Parameters Name Term Accession Number	""	""
Study Protocol Parameters Name Term Source REF	""	""
Study Protocol Components Name	""	""
Study Protocol Components Type	""	""
Study Protocol Components Type Term Accession Number	""	""
Study Protocol Components Type Term Source REF	""	""
STUDY CONTACTS
Study Person Last Name	Galán-Acedo	Arroyo-Rodríguez	Andresen	Arasa-Gisbert
Study Person First Name	Carmen	Víctor	Ellen	Ricard
Study Person Mid Initials
Study Person Email	cgalanac@gmail.com	""	""	""
Study Person Phone
Study Person Fax
Study Person Address
Study Person Affiliation	Instituto de Investigaciones en Ecosistemas y Sustentabilidad, Universidad Nacional Autónoma de México, Antigua Carretera a Pátzcuaro no. 8701. Ex-Hacienda de San José de la Huerta, C.P. 58190, Morelia, Michoacán, Mexico	Instituto de Investigaciones en Ecosistemas y Sustentabilidad, Universidad Nacional Autónoma de México, Antigua Carretera a Pátzcuaro no. 8701. Ex-Hacienda de San José de la Huerta, C.P. 58190, Morelia, Michoacán, Mexico	Instituto de Investigaciones en Ecosistemas y Sustentabilidad, Universidad Nacional Autónoma de México, Antigua Carretera a Pátzcuaro no. 8701. Ex-Hacienda de San José de la Huerta, C.P. 58190, Morelia, Michoacán, Mexico	Instituto de Investigaciones en Ecosistemas y Sustentabilidad, Universidad Nacional Autónoma de México, Antigua Carretera a Pátzcuaro no. 8701. Ex-Hacienda de San José de la Huerta, C.P. 58190, Morelia, Michoacán, Mexico
Study Person Roles
Study Person Roles Term Accession Number
Study Person Roles Term Source REF
Comment[Study Person ORCID]	""	0000-0002-0858-0324	""	""
Comment[Funder]
Comment[FundRef ID]
Comment[Funder Term Source REF]
Comment[Grant Identifier]
